# Supplementary material for: Association of Three Genetic Loci with Molar Incisor Hypomineralization in Polish Children
Source: J Clin Med. 2024 Feb 1;13(3):857. doi: 10.3390/jcm13030857 (PMC10856562; doi:10.3390/jcm13030857)
Supplement: Supplementary file 1 [file jcm-13-00857-s001.zip]

Archive with 1 entries (1 files):
- jcm-2826689-supplementary.pdf
